# Supplementary material for: Geographical Patterns of Genetic Variation in Locoto Chile (Capsicum pubescens) in the Americas Inferred by Genome-Wide Data Analysis
Source: Plants (Basel). 2022 Oct 29;11(21):2911. doi: 10.3390/plants11212911 (PMC9656212; doi:10.3390/plants11212911)
Supplement: Supplementary file 1 [file plants-11-02911-s001.zip]

Archive with 1 entries (1 files):
- plants-1977816-supplementary.pdf
